# Supplementary material for: Ultra-processed food consumption by Brazilian adolescents in cafeterias and school meals
Source: Sci Rep. 2019 May 9;9:7162. doi: 10.1038/s41598-019-43611-x (PMC6509257; doi:10.1038/s41598-019-43611-x)
Supplement: Supplementary file 1 — Dataset 1 [file 41598_2019_43611_MOESM1_ESM.xlsx]

## Sheet: dataset1
Ultra-processed food consumption by Brazilian adolescents in cafeterias and school meals
Authors: Priscilla Rayanne e Silva Noll*; Matias Noll; Luiz Carlos de Abreu; Edmund Chada Baracat; Erika Aparecida Silveira; Isabel Cristina Esposito Sorpreso
Municipality	School	Sex	Age	PNAE	SchoolCafeteria	UltraprocessedFoods	Sweets	SoftDrink
0	0	0	0	0	1	99	99	99
0	0	0	0	0	0	0	0	0
0	0	0	0	0	0	0	1	1
0	0	0	0	0	0	99	99	99
1	1	0	0	1	1	1	0	1
1	0	0	0	0	0	0	0	0
1	0	0	0	0	0	0	0	0
0	1	0	0	1	1	0	1	0
0	0	0	0	0	0	0	0	0
0	0	0	0	0	1	0	1	0
0	0	0	0	0	0	1	1	0
0	0	0	0	0	0	99	99	99
1	0	0	0	0	0	0	0	1
0	0	0	0	0	0	0	0	0
0	0	0	0	0	1	0	0	0
1	0	0	0	0	0	0	0	99
0	0	0	0	0	0	0	0	1
1	0	0	0	0	1	0	0	0
1	0	0	0	0	1	0	0	0
0	0	0	0	0	0	1	1	1
1	1	0	0	0	1	0	0	0
1	0	1	0	0	0	0	0	0
0	0	1	0	0	0	0	1	0
0	0	1	0	0	0	1	1	1
1	1	1	0	1	1	1	1	1
0	0	1	0	0	0	0	0	0
1	1	1	0	1	1	0	0	0
0	0	1	0	0	0	0	0	0
0	0	0	0	0	1	1	0	0
0	0	0	0	0	0	0	0	0
0	0	0	0	0	0	0	1	0
0	1	0	0	1	1	0	0	0
0	0	0	0	0	1	0	1	0
1	1	0	0	0	1	0	0	0
1	1	0	0	0	1	0	0	0
1	1	0	0	0	1	1	0	0
1	0	0	0	0	0	0	0	0
1	0	0	0	0	0	0	0	0
1	0	0	0	0	1	0	0	0
1	0	0	0	0	0	0	0	0
0	0	0	0	0	0	0	0	0
0	0	0	0	0	0	1	1	0
1	0	0	0	0	0	0	1	1
1	0	0	0	0	0	1	0	0
0	0	0	0	0	0	1	1	0
0	0	0	0	0	0	1	1	1
1	0	0	0	0	0	0	1	0
1	1	0	0	1	1	1	0	1
0	0	0	0	0	1	0	0	0
1	1	0	0	1	1	0	1	0
1	0	0	0	0	1	1	1	0
0	0	0	0	0	0	0	0	0
1	0	0	0	0	1	0	0	1
1	0	0	0	1	1	0	0	0
0	0	0	0	0	0	0	1	0
1	1	0	0	1	1	0	1	1
1	1	0	0	1	1	0	0	0
1	1	0	0	1	1	1	0	1
1	0	0	0	0	1	0	0	1
0	0	0	0	0	0	0	0	0
0	0	0	0	0	0	0	0	0
0	0	0	0	0	1	0	0	0
1	1	0	0	1	1	0	0	0
1	0	0	0	0	0	0	0	1
1	1	0	0	1	1	0	0	0
1	1	0	0	1	1	0	0	0
1	1	0	0	1	1	0	0	0
1	1	0	0	1	1	0	0	0
1	1	0	0	1	1	0	0	0
1	1	0	0	1	1	0	0	0
1	1	0	0	1	1	0	0	0
1	1	0	0	1	1	1	0	0
1	1	0	0	1	1	1	0	0
1	1	0	0	1	1	1	0	0
1	1	0	0	1	1	0	0	0
1	1	0	0	1	1	1	0	1
1	1	0	0	1	1	1	1	1
1	1	0	0	1	1	0	0	1
1	1	0	0	1	1	1	1	1
1	1	0	0	1	1	0	0	0
0	0	0	0	0	0	0	0	0
0	0	0	0	0	1	0	0	0
0	0	0	0	0	1	0	0	0
1	0	0	0	0	1	0	1	0
1	0	0	0	0	1	0	0	0
1	0	0	0	0	1	1	1	0
1	0	0	0	0	1	1	0	0
1	0	0	0	0	1	0	1	0
1	0	0	0	0	1	0	1	1
1	0	0	0	0	1	0	0	0
1	0	0	0	0	0	0	0	0
1	0	0	0	0	1	0	0	0
1	0	0	0	0	1	1	1	0
1	0	0	0	0	1	0	0	1
0	0	0	0	0	1	0	0	0
1	1	0	0	1	1	0	1	0
1	1	0	0	1	1	1	1	0
1	1	0	0	1	1	1	0	1
1	0	0	0	0	0	0	0	0
0	0	0	0	0	0	1	1	1
1	0	0	0	0	0	0	0	0
1	0	0	0	0	0	1	0	1
1	0	0	0	0	0	1	1	1
1	0	0	0	0	0	0	0	0
1	0	0	0	0	0	0	0	0
1	1	0	0	1	1	0	0	0
1	1	0	0	1	1	0	1	1
1	0	0	0	0	0	0	0	0
0	0	0	0	0	0	1	0	0
0	0	0	0	0	1	0	0	0
0	0	0	0	0	0	1	0	0
0	1	0	0	1	1	1	0	1
0	0	0	0	0	1	0	0	0
0	0	0	0	0	0	0	0	0
0	0	0	0	0	0	0	0	0
1	1	0	0	1	1	0	0	0
0	0	0	0	0	0	0	0	0
0	0	0	0	0	0	0	1	0
1	0	0	0	0	0	1	0	1
0	1	0	0	1	1	0	1	0
1	1	0	0	1	1	0	0	0
0	0	0	0	0	0	0	0	0
0	0	0	0	0	0	0	0	0
0	0	0	0	0	0	0	1	0
0	0	0	0	0	0	1	0	0
1	0	0	0	0	0	0	0	0
1	0	0	0	0	0	1	0	0
1	0	0	0	0	0	0	0	1
1	0	0	0	0	0	0	0	0
0	0	0	0	0	0	0	0	0
0	0	0	0	0	0	0	0	0
0	0	0	0	0	0	0	1	0
0	0	0	0	0	0	0	0	0
0	0	0	0	0	0	0	0	0
0	1	0	0	1	1	1	1	0
1	0	0	0	0	1	0	0	1
1	1	0	0	1	1	0	0	0
0	1	0	0	1	1	0	0	0
1	1	0	0	1	1	0	0	0
1	1	0	0	1	1	0	0	0
0	0	0	0	0	0	0	0	0
0	0	0	0	0	0	1	1	0
0	0	0	0	0	0	1	1	1
0	0	0	0	0	0	0	0	0
0	0	0	0	0	0	0	0	0
0	0	0	0	0	0	0	0	0
1	1	0	0	1	1	1	0	0
1	0	0	0	0	0	0	0	0
1	0	0	0	0	0	0	0	0
1	0	0	0	0	0	1	0	0
1	1	0	0	1	1	1	0	0
0	0	0	0	0	0	0	0	0
0	0	0	0	0	0	0	0	0
1	0	0	0	0	0	0	0	1
0	1	0	0	1	1	1	0	1
0	0	0	0	0	1	0	0	0
0	0	0	0	0	0	0	0	0
0	1	0	0	1	1	1	1	0
0	1	0	0	1	1	0	0	0
0	0	0	0	0	0	0	0	1
0	0	0	0	0	0	1	0	0
0	0	0	0	0	0	1	1	0
1	1	0	0	1	1	1	0	0
1	1	0	0	1	1	0	0	0
1	0	0	0	0	0	1	1	0
0	0	0	0	0	0	1	1	0
0	0	0	0	0	0	1	1	0
0	0	0	0	0	0	0	0	1
0	1	0	0	1	1	1	1	0
0	1	0	0	1	1	1	0	1
0	1	0	0	1	1	0	0	0
1	0	0	0	0	0	1	0	0
1	1	0	0	1	1	0	0	0
0	1	0	0	1	1	0	0	0
1	1	0	0	1	1	0	1	1
1	1	0	0	1	1	1	0	0
0	0	0	0	0	0	0	0	0
0	1	0	0	1	1	1	1	0
0	0	0	0	0	0	0	0	0
0	1	0	0	1	1	1	1	0
1	1	0	0	1	1	0	0	0
1	0	0	0	0	0	0	0	0
1	1	0	0	1	1	0	1	0
1	1	0	0	1	1	0	1	0
0	1	0	0	0	1	0	1	1
1	0	0	0	0	0	0	1	1
1	0	0	0	0	0	0	0	0
0	0	0	0	0	0	0	1	0
0	0	0	0	0	1	0	0	0
0	0	0	0	0	1	1	1	0
1	1	0	0	1	1	0	1	0
1	1	0	0	1	1	0	1	1
0	0	0	0	0	0	0	1	0
0	0	0	0	0	0	1	0	0
0	0	0	0	0	1	0	1	0
1	1	0	0	1	1	1	0	0
0	0	0	0	0	0	0	0	0
0	1	0	0	1	1	0	0	0
0	0	0	0	0	0	1	0	0
0	1	0	0	1	1	1	0	1
1	0	0	0	0	1	0	0	0
1	0	0	0	0	0	0	1	1
0	0	0	0	0	0	1	1	1
1	1	0	0	1	1	0	0	1
0	0	0	0	0	0	1	0	0
1	0	0	0	0	1	0	1	0
1	0	0	0	0	0	0	0	0
1	1	0	0	1	1	1	1	0
1	0	0	0	0	1	0	0	0
0	0	0	0	0	1	1	1	1
0	0	0	0	0	1	1	0	0
0	1	0	0	1	1	1	0	0
1	1	0	0	1	1	1	0	0
0	0	0	0	0	0	0	0	1
0	0	0	0	0	0	0	0	1
1	1	0	0	0	1	0	0	1
0	0	0	0	0	0	0	0	0
0	0	0	0	0	0	1	1	0
0	0	0	0	0	0	0	0	0
1	0	0	0	1	1	0	0	0
1	1	0	0	1	1	0	1	0
0	0	1	0	0	0	1	1	0
0	0	1	0	0	1	0	0	0
1	1	1	0	0	0	0	0	0
1	1	1	0	1	1	1	0	0
0	0	1	0	0	1	1	0	0
0	0	1	0	0	0	1	1	1
0	0	1	0	0	1	0	0	0
0	0	1	0	0	0	0	0	0
1	1	1	0	1	1	0	0	0
1	1	1	0	0	1	0	0	0
1	1	1	0	0	1	1	0	0
1	1	1	0	0	1	0	1	0
1	0	1	0	0	0	0	1	0
1	0	1	0	0	0	0	0	0
1	0	1	0	0	0	0	0	0
1	0	1	0	0	0	1	1	0
1	0	1	0	0	0	1	0	0
1	0	1	0	0	0	1	1	1
1	0	1	0	0	1	0	0	0
1	1	1	0	1	1	1	1	0
1	0	1	0	0	0	0	0	0
1	0	1	0	0	0	0	1	0
1	0	1	0	0	0	1	0	0
0	0	1	0	0	0	0	0	0
0	0	1	0	0	0	0	1	1
1	1	1	0	1	1	0	0	0
1	0	1	0	0	0	1	0	1
0	0	1	0	0	0	0	0	1
1	0	1	0	0	1	1	1	0
1	0	1	0	0	0	0	0	0
0	0	1	0	0	0	0	0	0
0	0	1	0	0	0	1	1	0
0	0	1	0	0	0	0	0	0
0	0	1	0	0	0	0	1	0
1	0	1	0	0	0	0	1	0
1	0	1	0	0	0	0	0	0
0	0	1	0	0	0	0	0	0
0	0	1	0	0	0	0	0	0
0	0	1	0	0	1	1	1	0
0	0	1	0	0	0	0	1	0
0	0	1	0	0	1	0	0	0
0	0	1	0	0	0	0	0	0
0	1	1	0	1	1	0	0	0
1	1	1	0	1	1	0	0	1
1	1	1	0	0	1	1	1	0
1	0	1	0	0	1	0	0	0
1	0	1	0	0	0	0	0	0
1	0	1	0	0	1	0	0	0
0	1	1	0	1	1	1	1	0
0	1	1	0	1	1	0	0	0
0	1	1	0	1	1	0	0	0
0	1	1	0	1	1	1	1	0
0	1	1	0	1	1	0	0	1
0	1	1	0	1	1	0	0	1
0	0	1	0	0	0	0	0	0
0	0	1	0	0	0	0	1	0
0	0	1	0	0	0	0	0	1
0	0	1	0	0	0	0	1	0
0	0	1	0	0	0	0	0	0
0	0	1	0	0	1	0	0	0
0	0	1	0	0	1	1	0	0
0	0	1	0	0	0	0	1	1
1	1	1	0	1	1	0	0	0
1	1	1	0	1	1	1	1	0
1	1	1	0	1	1	0	0	0
1	1	1	0	1	1	0	0	0
1	1	1	0	1	1	0	0	0
1	1	1	0	1	1	1	0	0
1	1	1	0	1	1	1	1	0
1	1	1	0	1	1	0	1	0
1	1	1	0	1	1	1	1	1
1	1	1	0	1	1	0	1	1
1	1	1	0	1	1	0	1	1
1	1	1	0	1	1	1	1	1
1	1	1	0	1	1	1	0	1
0	1	1	0	0	1	0	0	1
1	1	1	0	1	1	0	1	0
0	0	1	0	0	0	0	1	1
0	0	1	0	0	1	1	0	0
0	0	1	0	0	0	0	1	0
0	0	1	0	0	0	1	1	1
1	1	1	0	1	1	0	0	0
1	1	1	0	1	1	0	0	0
1	1	1	0	1	1	0	1	0
1	0	1	0	0	0	0	0	0
1	0	1	0	0	1	0	0	0
1	0	1	0	0	1	1	1	1
1	0	1	0	0	1	0	0	0
1	0	1	0	0	1	1	0	1
1	0	1	0	0	1	0	0	0
1	0	1	0	0	1	0	1	1
1	0	1	0	0	1	1	0	0
1	0	1	0	0	1	1	0	1
1	1	1	0	1	1	1	0	0
1	1	1	0	1	1	0	1	0
0	0	1	0	0	1	0	0	1
0	0	1	0	0	0	0	0	0
0	0	1	0	0	0	0	1	0
1	1	1	0	1	1	1	1	0
0	0	1	0	0	0	1	1	1
0	0	1	0	0	0	0	1	0
1	0	1	0	0	0	0	1	1
1	0	1	0	0	0	0	0	0
1	0	1	0	0	0	0	0	0
1	0	1	0	0	0	0	1	0
0	0	1	0	0	0	0	0	0
1	1	1	0	1	1	0	1	0
1	1	1	0	1	1	0	1	0
1	1	1	0	1	1	1	1	0
1	0	1	0	0	0	0	0	0
1	0	1	0	0	0	0	0	0
1	0	1	0	0	0	0	0	0
1	0	1	0	0	0	1	0	0
1	0	1	0	0	0	0	1	0
1	0	1	0	0	0	0	0	0
0	0	1	0	0	0	1	1	1
0	1	1	0	0	1	1	0	1
0	1	1	0	1	1	1	0	1
0	1	1	0	1	1	99	99	99
0	0	1	0	0	0	0	0	0
0	0	1	0	0	0	0	1	0
0	0	1	0	0	0	0	1	1
0	1	1	0	1	1	0	1	0
0	0	1	0	0	0	0	1	1
0	1	1	0	1	1	1	1	1
0	0	1	0	0	1	0	1	0
0	0	1	0	0	1	1	0	0
0	0	1	0	0	1	0	0	1
0	0	1	0	0	0	1	0	0
0	0	1	0	0	0	0	0	0
0	1	1	0	1	1	1	1	0
1	1	1	0	1	1	1	1	1
0	0	1	0	0	0	0	1	0
0	1	1	0	1	1	0	0	1
0	1	1	0	1	1	0	1	0
0	0	1	0	0	0	0	0	0
0	0	1	0	0	0	0	1	1
0	0	1	0	0	0	0	0	0
1	0	1	0	0	0	0	0	0
1	0	1	0	0	0	0	0	0
1	0	1	0	0	1	1	0	0
0	0	1	0	0	0	0	0	0
1	0	1	0	0	0	0	0	0
0	0	1	0	0	0	1	0	1
1	1	1	0	0	1	1	0	1
0	0	1	0	0	0	0	0	0
1	1	1	0	1	1	0	0	0
1	0	1	0	0	1	1	1	0
1	1	1	0	1	1	1	1	1
1	1	1	0	0	1	0	0	0
1	1	1	0	1	1	1	0	0
0	0	1	0	0	0	0	1	0
0	0	1	0	0	0	1	1	1
0	0	1	0	0	0	0	0	0
0	0	1	0	0	0	1	0	1
0	0	1	0	0	0	0	1	0
0	1	1	0	1	1	0	1	0
0	1	1	0	1	1	0	0	0
0	0	1	0	0	0	0	0	0
0	0	1	0	0	0	0	1	1
0	1	1	0	1	1	0	0	0
0	1	1	0	1	1	0	1	0
0	0	1	0	0	0	0	0	0
0	0	1	0	0	0	0	0	0
0	0	1	0	0	0	1	1	0
0	0	1	0	0	0	1	1	0
0	0	1	0	0	0	1	1	0
0	0	1	0	0	0	0	1	0
0	0	1	0	0	1	0	0	0
0	0	1	0	0	1	1	1	0
0	0	1	0	0	1	0	0	0
0	0	1	0	0	1	0	1	0
0	0	1	0	0	1	1	0	0
0	0	1	0	0	0	0	1	0
1	1	1	0	0	0	0	0	0
1	0	1	0	0	0	0	1	0
1	0	1	0	0	0	0	1	0
1	0	1	0	0	0	0	0	0
1	1	1	0	0	1	0	0	0
1	0	1	0	0	0	0	0	0
0	1	1	0	0	1	1	1	1
0	0	1	0	0	0	1	0	1
0	0	1	0	0	0	1	1	1
0	0	1	0	0	0	0	1	0
1	0	1	0	0	0	0	0	0
0	1	1	0	1	1	1	1	1
0	0	1	0	0	1	1	1	0
0	1	1	0	1	1	0	1	1
1	1	1	0	1	1	0	1	0
1	1	1	0	1	1	1	0	0
1	1	1	0	1	1	0	1	1
0	1	1	0	1	1	0	0	0
0	1	1	0	1	1	1	0	0
0	1	1	0	1	1	1	1	0
0	1	1	0	1	1	0	0	0
0	0	1	0	0	0	0	0	0
0	0	1	0	0	0	1	0	1
0	0	1	0	0	1	1	1	1
0	0	1	0	0	1	0	0	0
0	0	1	0	0	1	1	0	0
0	0	1	0	0	1	0	0	0
0	0	1	0	0	0	0	0	0
0	0	1	0	0	0	0	0	0
0	0	1	0	0	0	1	0	0
0	0	1	0	0	0	0	1	0
0	1	1	0	1	1	1	0	0
0	1	1	0	1	1	1	1	1
0	1	1	0	1	1	1	1	0
0	0	1	0	0	0	0	0	0
0	0	1	0	0	0	1	0	0
0	0	1	0	0	0	0	1	0
0	0	1	0	0	0	1	1	0
0	1	1	0	1	1	0	0	0
0	0	1	0	0	0	0	0	0
1	1	1	0	1	1	0	0	0
1	1	1	0	1	1	1	1	1
1	0	1	0	0	0	0	1	0
1	0	1	0	0	0	1	1	0
1	1	1	0	0	1	1	1	0
0	0	1	0	1	0	0	0	0
0	0	1	0	0	0	0	0	0
0	1	1	0	1	1	1	1	0
0	0	1	0	0	0	0	0	1
1	1	1	0	1	1	0	0	0
1	1	1	0	1	1	1	0	0
0	1	1	0	1	1	1	1	0
0	0	1	0	0	1	0	1	0
0	0	1	0	0	0	1	1	0
0	0	1	0	0	1	0	0	0
1	0	1	0	0	0	0	0	0
0	1	1	0	1	1	0	0	1
1	1	1	0	1	1	1	1	1
1	1	1	0	1	1	1	0	0
0	0	1	0	0	0	99	99	99
0	0	1	0	0	1	0	1	0
0	0	1	0	0	0	0	0	0
0	0	1	0	0	0	1	0	0
0	1	1	0	1	1	1	1	1
0	1	1	0	1	1	1	0	0
0	0	1	0	0	1	0	0	0
0	1	1	0	1	1	1	1	1
0	1	1	0	1	1	0	0	0
0	0	1	0	0	0	0	0	0
1	0	1	0	0	0	1	1	0
1	1	1	0	1	1	0	0	0
1	1	1	0	1	1	1	1	0
1	1	1	0	1	1	1	0	0
0	1	1	0	0	1	0	1	0
0	1	1	0	0	1	0	0	0
0	1	1	0	0	1	0	0	0
0	0	1	0	0	1	0	1	1
0	1	1	0	0	1	0	1	1
1	0	1	0	0	0	0	0	0
1	0	1	0	0	0	0	1	0
0	1	1	0	1	1	0	0	0
0	1	1	0	1	1	0	0	0
0	0	1	0	0	0	0	0	0
0	0	1	0	0	1	0	1	0
0	0	1	0	0	0	0	1	0
0	0	1	0	0	0	0	0	0
1	1	1	0	1	1	0	0	0
1	0	1	0	0	0	0	0	1
1	0	1	0	0	0	0	0	0
1	0	1	0	0	0	0	0	0
0	0	1	0	0	0	0	0	0
0	0	1	0	0	1	0	0	0
0	1	1	0	0	1	0	0	0
0	1	1	0	1	1	0	0	0
0	1	1	0	1	1	0	0	1
0	0	1	0	0	1	0	1	1
1	1	1	0	1	1	1	1	0
1	1	1	0	1	1	0	0	0
0	1	1	0	1	1	1	1	1
0	1	1	0	1	1	1	0	0
1	1	1	0	1	1	0	0	0
1	0	1	0	0	0	0	1	0
1	1	1	0	1	1	0	0	0
1	1	1	0	1	1	1	1	1
0	1	1	0	1	1	1	0	0
0	0	1	0	0	0	0	0	0
0	0	1	0	0	0	0	0	0
1	1	1	0	0	1	0	1	0
1	1	1	0	1	1	0	1	1
1	0	1	0	0	1	0	0	0
1	0	1	0	0	0	0	1	0
1	0	1	0	0	0	1	0	0
0	0	1	0	0	0	0	0	0
0	0	1	0	0	0	1	1	1
1	0	1	0	0	0	0	1	0
1	0	1	0	0	1	0	0	0
1	0	1	0	0	1	0	0	0
1	0	1	0	0	1	0	0	1
1	1	1	0	1	1	1	1	0
1	1	1	0	1	1	0	1	0
1	1	1	0	1	1	0	1	0
1	0	1	0	0	1	0	1	0
1	0	1	0	0	1	0	0	1
1	0	1	0	0	1	0	0	0
0	0	1	0	0	1	1	1	1
0	0	1	0	0	1	0	0	0
0	0	1	0	0	0	0	1	0
1	1	1	0	1	1	0	0	0
1	1	1	0	1	1	1	1	1
1	1	1	0	1	1	1	1	0
1	0	1	0	0	0	1	0	1
1	0	1	0	0	0	1	0	1
1	0	1	0	0	0	0	0	1
1	0	1	0	0	0	0	1	99
0	0	1	0	0	1	0	0	0
1	0	1	0	0	0	0	0	0
1	1	1	0	1	1	1	1	0
1	1	1	0	1	1	0	0	0
0	0	1	0	0	0	1	1	1
0	0	1	0	0	0	0	0	0
1	0	1	0	1	1	1	1	0
1	0	1	0	0	0	0	0	0
1	0	1	0	0	1	1	1	0
1	1	0	0	-2	-2	1	0	0
1	1	0	0	-2	-2	0	0	0
1	1	0	0	-2	-2	0	1	0
1	1	0	0	-2	-2	0	0	0
1	1	0	0	-2	-2	0	0	1
1	1	0	0	-2	-2	0	1	1
1	1	0	0	-2	-2	0	0	1
1	1	0	0	-2	-2	0	0	1
1	1	0	0	-2	-2	0	0	1
1	0	0	0	-2	-2	1	1	0
1	0	0	0	-2	-2	0	0	0
1	0	0	0	0	1	0	1	0
0	0	0	0	0	0	0	0	0
0	0	0	0	0	0	0	0	0
0	0	0	0	0	0	0	0	0
0	0	0	0	0	0	0	0	0
0	0	0	0	0	0	0	0	0
0	0	0	0	0	0	0	0	1
0	0	0	0	0	0	0	0	1
0	0	0	0	0	1	0	0	0
0	0	0	0	0	1	0	0	0
0	1	0	0	1	1	0	0	0
0	0	0	0	0	0	0	1	0
0	0	0	0	0	0	0	0	0
0	0	0	0	0	0	0	0	0
0	0	0	0	0	0	0	0	0
0	0	0	0	0	0	0	0	0
0	0	0	0	0	0	0	0	0
0	0	0	0	0	0	1	1	1
0	0	0	0	0	0	0	0	0
0	0	0	0	0	0	1	1	0
0	0	0	0	0	0	0	0	0
0	0	0	0	1	0	1	0	1
0	0	0	0	1	0	0	0	1
0	0	0	0	0	0	0	0	0
0	0	0	0	0	0	1	0	0
1	0	0	0	0	0	0	0	0
1	0	0	0	0	0	0	0	0
0	0	0	0	0	0	0	0	0
0	0	0	0	0	1	0	0	0
0	0	0	0	0	1	0	0	0
1	0	0	0	0	0	0	0	0
1	0	0	0	0	0	0	0	0
1	0	0	0	0	0	0	0	0
1	0	0	0	0	0	1	0	0
0	0	0	0	0	1	1	1	0
0	0	0	0	0	1	0	0	0
0	0	0	0	0	1	0	1	0
0	0	0	0	0	1	1	1	0
0	0	0	0	0	1	0	1	0
0	0	0	0	0	1	1	1	0
0	0	0	0	0	1	0	1	0
0	0	0	0	0	1	1	1	0
0	0	0	0	0	1	1	1	0
0	0	0	0	0	1	1	1	1
0	0	0	0	0	1	1	1	1
1	1	0	0	1	1	0	0	0
1	1	0	0	1	1	1	1	0
1	1	0	0	1	1	1	0	1
0	1	0	0	0	0	0	0	0
0	1	0	0	0	0	0	0	0
1	0	0	0	0	1	0	0	0
1	0	0	0	0	1	0	0	0
1	0	0	0	0	1	0	0	1
1	0	0	0	0	0	0	0	0
1	0	0	0	0	0	0	0	0
0	0	0	0	0	1	0	0	0
0	0	0	0	0	1	1	1	0
0	0	0	0	0	1	0	0	0
0	0	0	0	0	1	0	1	0
0	0	0	0	0	0	0	0	0
1	1	0	0	1	1	0	0	0
1	1	0	0	1	1	1	0	0
1	1	0	0	1	1	0	0	0
1	1	0	0	1	1	0	0	1
1	1	0	0	1	1	1	1	0
1	1	0	0	1	1	1	1	1
1	1	0	0	1	1	0	1	1
1	1	0	0	1	1	0	0	0
1	1	0	0	1	1	0	0	0
1	1	0	0	1	1	0	0	1
1	0	0	0	0	1	1	1	0
1	0	0	0	0	1	0	0	0
1	0	0	0	0	1	99	0	1
1	0	0	0	0	0	0	1	0
1	0	0	0	0	0	1	0	1
1	0	0	0	0	1	0	0	1
1	1	0	0	1	1	0	0	0
1	1	0	0	1	1	1	0	0
1	1	0	0	1	1	1	1	0
1	0	0	0	0	1	0	0	0
1	0	0	0	0	1	1	0	0
1	0	0	0	0	1	0	0	0
1	0	0	0	0	1	1	1	0
1	0	0	0	0	1	0	0	0
1	0	0	0	0	0	0	0	0
1	0	0	0	0	0	0	0	0
1	0	0	0	0	1	0	0	1
1	0	0	0	0	0	0	0	0
1	0	0	0	0	0	0	0	0
1	0	0	0	0	0	0	0	1
1	0	0	0	0	1	0	0	0
1	0	0	0	0	1	1	1	1
1	0	0	0	0	1	0	0	0
1	0	0	0	0	1	0	0	0
1	0	0	0	0	1	1	1	0
1	0	0	0	0	1	1	1	1
1	0	0	0	0	1	0	0	0
1	0	0	0	0	1	1	0	99
1	0	0	0	0	1	0	0	0
1	0	0	0	0	1	0	0	0
1	0	0	0	0	1	1	0	1
0	0	0	0	0	1	0	0	0
0	0	0	0	0	1	1	0	0
0	1	0	0	1	1	1	1	1
0	0	0	0	0	1	0	0	0
0	0	0	0	0	1	0	0	0
0	0	0	0	0	1	0	0	0
0	0	0	0	0	1	0	1	0
0	0	0	0	0	1	0	0	0
0	0	0	0	0	1	1	1	0
0	0	0	0	0	1	0	1	0
0	0	0	0	0	0	0	0	0
0	0	0	0	0	0	1	0	0
0	0	0	0	0	0	1	0	0
0	0	0	0	0	1	0	0	0
0	0	0	0	0	1	0	1	0
0	0	0	0	0	1	1	1	1
0	0	0	0	0	0	0	0	0
0	0	0	0	0	0	0	0	0
0	0	0	0	0	0	1	1	0
0	0	0	0	0	0	0	1	0
0	0	0	0	0	0	0	0	0
0	0	0	0	0	0	1	1	0
0	0	0	0	0	0	0	1	1
0	0	0	0	0	1	1	0	0
0	0	0	0	0	1	1	0	0
0	0	0	0	0	0	0	0	0
0	0	0	0	0	1	0	0	0
0	0	0	0	0	1	0	1	0
0	0	0	0	0	1	0	0	0
0	0	0	0	0	1	1	0	0
0	0	0	0	0	1	1	0	0
0	0	0	0	0	1	1	0	0
0	0	0	0	0	1	0	1	1
0	0	0	0	0	1	1	1	1
0	0	0	0	0	1	0	0	0
0	0	0	0	0	1	0	1	0
0	0	0	0	0	1	0	0	0
0	1	0	0	1	1	0	0	0
0	1	0	0	1	1	0	0	0
0	0	0	0	0	1	0	0	0
0	0	0	0	0	1	0	0	0
0	0	0	0	0	1	0	0	0
0	0	0	0	0	1	0	0	0
0	0	0	0	0	1	0	1	0
0	0	0	0	0	1	0	0	0
0	0	0	0	0	1	1	0	0
0	0	0	0	0	1	1	0	0
0	0	0	0	0	1	0	0	0
0	0	0	0	0	1	0	0	0
0	0	0	0	0	1	0	0	0
0	0	0	0	0	1	0	0	0
0	0	0	0	0	1	1	0	0
0	0	0	0	0	1	1	1	0
0	0	0	0	0	1	0	0	1
0	0	0	0	0	1	1	1	1
0	0	0	0	0	1	0	0	0
0	0	0	0	0	1	0	0	0
0	0	0	0	0	0	1	0	1
0	0	0	0	0	0	1	1	0
0	0	0	0	0	0	1	0	0
0	0	0	0	0	0	1	0	0
0	0	0	0	0	0	0	1	0
0	0	0	0	0	1	0	0	0
0	0	0	0	0	1	1	1	0
0	0	0	0	0	1	1	1	0
0	0	0	0	0	1	0	1	0
0	0	0	0	0	1	0	1	0
0	0	0	0	0	1	0	0	0
0	0	0	0	0	1	0	1	0
0	0	0	0	0	1	1	1	1
0	0	0	0	0	0	0	1	1
0	0	0	0	0	0	0	0	0
0	0	0	0	0	0	0	0	0
1	1	0	0	1	1	1	0	0
1	1	0	0	1	1	0	1	0
1	1	0	0	1	1	1	0	0
1	1	0	0	1	1	1	1	1
1	0	0	0	0	0	0	0	0
1	0	0	0	0	0	0	0	0
0	1	0	0	1	1	0	0	0
0	1	0	0	1	1	0	1	0
0	1	0	0	1	1	1	0	0
0	1	0	0	1	1	0	0	0
0	1	0	0	1	1	0	0	0
0	1	0	0	1	1	0	0	0
0	1	0	0	1	1	0	1	0
1	0	0	0	0	1	0	0	0
0	0	0	0	0	1	0	0	0
0	0	0	0	0	1	0	0	0
1	0	0	0	0	1	0	0	0
1	0	0	0	0	1	0	0	0
1	0	0	0	0	1	0	0	0
1	0	0	0	0	1	0	0	0
1	0	0	0	0	1	0	0	0
1	0	0	0	0	1	0	0	0
1	0	0	0	0	1	1	1	1
1	1	0	0	1	1	0	0	0
1	1	0	0	1	1	0	0	0
0	0	0	0	0	1	1	1	0
0	0	0	0	0	1	0	0	1
0	0	0	0	0	0	0	1	0
0	0	0	0	0	0	0	0	0
0	0	0	0	0	0	1	1	0
0	0	0	0	0	0	1	1	0
0	0	0	0	0	0	0	0	1
0	0	0	0	0	1	0	0	0
0	0	0	0	0	1	0	0	0
0	0	0	0	0	1	1	1	0
0	0	0	0	0	0	0	1	1
0	0	0	0	0	0	0	0	0
0	0	0	0	0	0	0	1	0
0	0	0	0	0	0	0	0	0
0	0	0	0	0	0	0	1	0
0	0	0	0	0	0	1	0	1
0	0	0	0	0	0	0	0	0
0	0	0	0	0	0	0	0	0
0	0	0	0	0	1	1	1	0
0	0	0	0	0	1	0	0	0
0	0	0	0	0	1	0	0	0
0	0	0	0	0	1	1	1	0
0	0	0	0	0	1	0	1	0
0	0	0	0	0	0	0	1	0
0	0	0	0	0	0	0	1	0
0	0	0	0	0	0	1	1	0
0	0	0	0	0	0	0	0	0
0	0	0	0	0	0	0	0	0
0	0	0	0	0	0	0	1	0
0	0	0	0	0	0	99	0	0
0	0	0	0	0	1	0	0	0
0	0	0	0	0	1	1	1	0
0	0	0	0	0	1	0	0	0
0	0	0	0	0	0	99	0	0
0	0	0	0	0	0	0	0	0
0	0	0	0	0	0	0	0	0
0	0	0	0	0	0	0	1	0
0	0	0	0	0	0	1	0	0
0	0	0	0	0	0	0	1	0
0	0	0	0	0	0	1	1	1
0	0	0	0	0	0	0	0	0
0	0	0	0	0	0	0	0	0
0	0	0	0	0	0	0	1	1
0	0	0	0	0	0	0	0	0
0	0	0	0	0	0	0	0	0
0	0	0	0	0	0	0	0	0
0	0	0	0	0	0	0	0	0
0	0	0	0	0	0	1	1	0
0	0	0	0	0	0	1	1	1
0	0	0	0	0	0	0	0	0
0	0	0	0	0	0	1	1	1
0	0	0	0	0	1	0	0	0
0	1	0	0	1	1	1	0	0
0	1	0	0	1	1	1	1	0
0	1	0	0	1	1	0	1	0
0	1	0	0	1	1	0	1	0
0	0	0	0	0	0	0	1	0
0	0	0	0	0	0	1	0	0
0	0	0	0	0	0	0	1	0
0	0	0	0	0	1	0	0	0
0	0	0	0	0	1	0	1	0
0	0	0	0	0	1	0	1	0
0	0	0	0	0	1	0	1	0
0	0	0	0	0	0	0	0	0
0	0	0	0	0	0	0	0	0
0	0	0	0	0	0	0	0	0
0	0	0	0	0	0	0	0	1
0	0	0	0	0	0	0	0	0
0	0	0	0	0	0	0	0	0
0	0	0	0	0	0	0	0	0
0	0	0	0	0	0	1	0	0
0	0	0	0	0	0	1	1	1
0	0	0	0	0	0	0	0	0
0	0	0	0	0	0	0	0	0
0	0	0	0	0	0	0	0	0
0	0	0	0	0	0	0	0	0
0	0	0	0	0	0	0	0	0
0	0	0	0	0	0	0	0	1
1	1	0	0	1	1	1	0	0
1	1	0	0	1	1	0	0	0
1	1	0	0	1	1	1	0	0
1	1	0	0	1	1	0	1	0
1	1	0	0	1	1	1	1	0
1	1	0	0	1	1	0	1	1
1	1	0	0	1	1	1	1	1
1	1	0	0	1	1	0	1	1
1	1	0	0	1	1	1	0	1
1	1	0	0	1	1	0	1	1
1	1	0	0	1	1	0	1	1
1	1	0	0	1	1	1	1	1
1	1	0	0	1	1	1	1	1
1	1	0	0	0	1	0	0	0
1	1	0	0	0	1	0	0	0
1	1	0	0	0	1	0	0	0
1	1	0	0	0	1	0	0	0
1	1	0	0	0	1	0	0	0
1	1	0	0	0	1	0	0	0
1	1	0	0	0	1	0	1	0
1	1	0	0	0	1	0	0	0
1	1	0	0	0	1	0	0	0
1	1	0	0	0	1	0	1	0
1	1	0	0	0	1	1	1	1
1	1	0	0	0	1	0	0	0
1	1	0	0	0	1	0	0	0
1	1	0	0	0	1	0	0	0
1	1	0	0	0	1	0	1	0
1	1	0	0	0	1	1	0	0
1	1	0	0	0	1	0	0	0
1	1	0	0	0	1	0	1	1
1	1	0	0	0	1	1	1	1
1	1	0	0	0	1	1	1	1
1	0	0	0	0	0	1	1	0
1	0	0	0	0	0	0	0	0
1	0	0	0	0	0	0	0	0
1	0	0	0	0	0	0	0	0
1	0	0	0	0	0	0	0	0
1	0	0	0	0	0	0	0	0
1	0	0	0	0	0	0	1	0
1	0	0	0	0	0	0	0	0
1	0	0	0	0	0	0	0	0
1	0	0	0	0	0	0	0	0
1	0	0	0	0	0	1	99	0
1	0	0	0	0	0	0	0	0
1	0	0	0	0	0	0	0	0
1	0	0	0	0	0	0	0	0
1	0	0	0	0	0	0	0	0
1	0	0	0	0	0	0	0	0
1	0	0	0	0	0	1	1	0
1	0	0	0	0	0	0	0	1
1	0	0	0	0	0	1	0	1
1	0	0	0	0	0	0	0	0
1	0	0	0	0	0	0	0	0
1	0	0	0	0	0	0	0	0
1	0	0	0	0	0	1	1	0
1	0	0	0	0	0	0	0	0
1	0	0	0	0	0	0	0	0
1	0	0	0	0	0	1	0	0
1	0	0	0	0	0	0	0	0
1	0	0	0	0	0	0	1	0
1	0	0	0	0	0	0	0	0
1	0	0	0	0	0	1	0	0
1	0	0	0	0	0	1	0	0
1	0	0	0	0	0	1	1	0
1	0	0	0	0	0	1	0	1
1	0	0	0	0	0	0	0	1
1	0	0	0	0	0	0	1	1
1	0	0	0	0	0	1	0	1
1	0	0	0	0	0	0	0	0
1	0	0	0	0	0	0	0	0
1	0	0	0	0	0	0	1	0
1	0	0	0	0	0	1	1	0
1	0	0	0	0	0	0	0	0
1	0	0	0	0	0	1	1	0
1	0	0	0	0	0	0	0	0
1	0	0	0	0	0	1	1	0
1	0	0	0	0	0	0	1	0
1	0	0	0	0	0	1	0	1
1	0	0	0	0	1	1	1	1
1	0	0	0	0	1	1	1	1
1	0	0	0	0	1	1	1	1
1	0	0	0	0	0	0	0	0
1	0	0	0	0	0	0	1	0
1	0	0	0	0	0	0	0	0
1	0	0	0	0	0	0	1	0
1	0	0	0	0	0	0	0	1
1	0	0	0	0	0	0	0	0
1	0	0	0	0	0	0	0	0
1	0	0	0	0	0	0	1	0
1	0	0	0	0	0	0	0	0
1	0	0	0	0	0	0	0	0
1	0	0	0	0	0	0	1	0
1	0	0	0	0	0	0	0	1
1	0	0	0	0	0	0	0	0
1	0	0	0	0	0	0	1	1
1	0	0	0	0	0	0	0	0
1	0	0	0	0	0	0	1	0
1	0	0	0	0	0	0	1	1
1	0	0	0	0	0	0	1	0
1	0	0	0	0	1	0	0	0
1	0	0	0	0	1	0	0	0
1	0	0	0	0	1	0	0	0
1	0	0	0	0	1	0	0	0
1	0	0	0	0	1	1	1	1
1	0	0	0	0	1	1	0	1
1	0	0	0	0	1	0	0	1
1	0	0	0	0	0	1	0	0
1	0	0	0	0	1	0	0	0
1	0	0	0	0	1	0	0	0
1	0	0	0	0	1	0	0	0
1	0	0	0	0	1	0	0	0
1	0	0	0	0	1	1	1	0
1	0	0	0	0	1	0	0	0
1	0	0	0	0	1	0	0	1
1	0	0	0	0	1	0	1	1
1	1	0	0	1	1	1	0	0
1	0	0	0	0	0	0	0	0
1	0	0	0	0	0	0	0	0
1	0	0	0	0	0	0	0	1
1	0	0	0	0	0	0	1	1
1	0	0	0	0	0	0	0	0
1	0	0	0	0	0	1	0	0
1	0	0	0	0	0	0	1	0
1	0	0	0	0	0	0	0	0
1	0	0	0	0	0	0	1	0
1	0	0	0	0	0	0	1	0
1	0	0	0	0	0	0	1	0
1	0	0	0	0	0	1	1	0
1	0	0	0	0	0	1	1	0
1	0	0	0	0	0	0	0	1
1	0	0	0	0	0	0	0	1
1	0	0	0	0	0	1	1	1
1	0	0	0	0	0	1	1	1
1	0	0	0	0	0	0	1	1
1	0	0	0	0	0	0	0	0
1	0	0	0	0	0	0	0	0
1	0	0	0	0	0	0	0	0
1	0	0	0	0	0	1	0	0
1	0	0	0	0	0	0	0	0
1	0	0	0	0	0	1	1	0
1	0	0	0	0	0	0	0	0
1	0	0	0	0	0	1	1	1
1	0	0	0	0	0	0	1	1
0	0	0	0	0	0	0	0	0
0	0	0	0	0	0	0	1	1
0	0	0	0	0	0	0	0	0
0	0	0	0	0	0	1	0	0
0	0	0	0	0	0	1	1	0
0	0	0	0	0	0	0	0	0
0	0	0	0	0	0	0	0	0
0	0	0	0	0	0	0	1	0
0	0	0	0	0	0	0	0	0
0	0	0	0	0	0	1	1	0
0	0	0	0	0	0	1	1	1
0	0	0	0	0	0	0	0	1
0	0	0	0	0	0	0	0	0
0	0	0	0	0	0	1	0	1
0	0	0	0	0	0	0	1	1
0	0	0	0	0	0	0	1	1
1	0	0	0	0	0	0	0	0
1	0	0	0	0	0	0	0	0
0	0	0	0	0	1	99	1	1
1	1	0	0	1	1	0	0	0
1	1	0	0	1	1	1	0	0
1	1	0	0	1	1	0	0	0
1	1	0	0	1	1	0	0	1
1	1	0	0	1	1	0	0	1
1	1	0	0	1	1	0	0	1
1	1	0	0	0	0	1	0	0
0	0	0	0	0	0	0	0	0
0	0	0	0	0	0	1	0	0
0	0	0	0	0	0	0	0	0
0	0	0	0	0	0	0	1	0
0	0	0	0	0	0	0	0	0
0	0	0	0	0	0	0	0	0
0	0	0	0	1	0	0	0	1
1	0	0	0	0	0	0	0	0
1	0	0	0	0	0	0	0	0
1	0	0	0	0	0	0	0	0
1	0	0	0	0	0	0	1	0
1	0	0	0	0	0	1	1	1
1	0	0	0	0	0	1	1	1
0	0	0	0	0	0	0	0	0
0	0	0	0	0	0	0	0	0
1	1	0	0	1	1	0	0	0
1	1	0	0	1	1	1	0	0
1	1	0	0	1	1	0	0	0
1	1	0	0	1	1	1	1	0
1	1	0	0	1	1	1	0	1
1	1	0	0	1	1	0	1	1
1	0	0	0	0	0	0	0	0
1	0	0	0	0	0	1	0	0
1	0	0	0	0	0	0	1	0
1	0	0	0	0	0	0	1	1
1	0	0	0	0	0	1	0	1
1	0	0	0	0	0	0	0	1
0	0	0	0	0	0	0	1	0
1	0	0	0	0	0	1	0	0
1	0	0	0	0	0	0	0	0
1	0	0	0	0	0	0	0	0
1	0	0	0	0	0	1	1	1
1	0	0	0	0	0	0	0	0
1	0	0	0	0	0	1	1	0
1	0	0	0	0	0	0	1	0
1	0	0	0	0	0	0	0	1
1	0	0	0	0	0	1	1	0
1	0	0	0	0	0	0	1	1
0	0	0	0	0	0	0	0	0
0	0	0	0	0	0	1	1	0
0	0	0	0	0	0	0	0	0
0	0	0	0	0	0	0	0	0
0	0	0	0	0	1	0	0	0
0	0	0	0	0	1	0	1	1
0	0	0	0	0	0	0	0	0
0	0	0	0	0	0	0	1	0
0	0	0	0	0	0	0	0	0
0	0	0	0	0	0	0	99	0
1	1	0	0	1	1	1	1	0
1	1	0	0	1	1	0	0	0
1	1	0	0	1	1	0	1	0
1	1	0	0	0	1	0	0	0
1	1	0	0	1	1	0	0	0
1	1	0	0	1	1	1	0	1
1	1	0	0	1	1	1	0	1
1	1	0	0	1	1	0	1	0
1	1	0	0	1	1	0	0	0
1	1	0	0	1	1	0	0	0
1	1	0	0	1	1	1	1	0
1	1	0	0	1	1	0	0	0
1	1	0	0	1	1	0	0	1
1	1	0	0	1	1	1	1	1
1	1	0	0	1	1	1	0	0
1	1	0	0	1	1	0	0	0
1	0	0	0	0	1	0	0	0
1	0	0	0	0	1	0	0	0
1	0	0	0	0	1	0	0	0
1	0	0	0	0	1	1	1	0
1	0	0	0	0	1	1	0	0
1	0	0	0	0	1	0	0	0
1	0	0	0	0	1	0	0	0
1	0	0	0	0	1	0	1	0
1	0	0	0	0	1	0	0	0
1	0	0	0	0	1	0	0	0
1	0	0	0	0	0	0	0	0
1	0	0	0	0	0	0	0	0
1	0	0	0	0	0	1	0	0
1	0	0	0	0	0	1	0	1
1	0	0	0	0	0	0	0	0
1	0	0	0	0	0	0	0	0
1	0	0	0	0	0	0	0	0
1	0	0	0	0	0	0	0	1
1	0	0	0	0	0	1	1	1
1	0	0	0	0	0	0	0	0
1	0	0	0	0	0	0	0	0
1	0	0	0	0	0	0	0	0
1	0	0	0	0	0	0	0	0
1	0	0	0	0	0	0	99	0
1	0	0	0	0	0	0	0	0
1	0	0	0	0	0	1	1	1
1	0	0	0	0	0	1	0	0
1	0	0	0	0	0	0	0	0
1	0	0	0	0	0	0	1	0
1	0	0	0	0	0	1	0	0
1	0	0	0	0	0	0	0	0
0	0	0	0	1	0	0	0	0
0	0	0	0	1	0	1	0	0
0	0	0	0	1	0	0	0	0
0	0	0	0	1	0	0	0	0
0	0	0	0	1	0	0	1	1
0	0	0	0	0	0	0	0	0
0	0	0	0	0	0	0	0	0
0	0	0	0	0	0	0	0	0
0	0	0	0	0	0	0	1	0
0	0	0	0	0	1	0	0	0
0	0	0	0	0	1	0	0	0
0	0	0	0	0	1	0	0	0
0	0	0	0	0	1	0	0	1
0	0	0	0	0	0	0	0	0
0	0	0	0	0	0	0	0	0
0	0	0	0	0	0	0	0	0
0	0	0	0	0	0	0	0	0
0	0	0	0	0	0	0	0	0
0	0	0	0	0	0	0	0	0
0	0	0	0	0	0	1	0	0
0	0	0	0	0	0	0	0	0
0	0	0	0	0	0	1	1	0
0	0	0	0	0	0	0	0	0
0	0	0	0	0	0	0	0	0
0	0	0	0	0	0	1	1	0
0	0	0	0	0	0	0	0	0
0	0	0	0	0	0	0	1	0
0	0	0	0	0	0	1	0	0
0	0	0	0	0	0	0	0	1
0	0	0	0	0	0	1	0	0
0	0	0	0	0	0	0	0	0
0	0	0	0	0	0	0	0	0
0	0	0	0	0	0	1	1	0
0	0	0	0	0	0	0	0	0
0	0	0	0	0	0	0	0	0
0	0	0	0	0	0	0	0	0
0	0	0	0	0	0	0	0	0
0	0	0	0	0	0	0	0	0
0	0	0	0	0	0	0	0	0
0	0	0	0	0	0	1	0	0
0	0	0	0	0	0	0	1	0
0	0	0	0	0	0	0	1	0
0	0	0	0	0	0	1	1	0
0	0	0	0	0	0	0	1	0
0	0	0	0	0	0	0	0	1
0	0	0	0	0	0	0	0	1
0	0	0	0	0	0	0	1	1
0	0	0	0	0	0	1	0	0
0	0	0	0	0	0	0	1	0
0	0	0	0	0	0	1	1	1
0	0	0	0	0	0	0	0	0
0	0	0	0	0	0	0	1	0
0	0	0	0	0	0	1	1	1
1	0	0	0	0	1	0	0	0
1	0	0	0	0	1	1	1	0
1	0	0	0	0	1	1	1	1
0	0	0	0	0	0	0	0	0
0	0	0	0	0	0	0	0	0
0	0	0	0	0	0	1	0	1
0	0	0	0	0	0	1	1	1
0	0	0	0	0	0	1	1	0
1	0	0	0	0	0	0	0	0
1	0	0	0	0	0	0	0	0
1	0	0	0	0	0	0	0	0
0	0	0	0	0	0	0	0	0
1	0	0	0	0	0	0	0	0
0	0	0	0	0	0	0	0	0
0	0	0	0	0	0	0	0	0
0	0	0	0	0	0	0	0	0
0	0	0	0	0	0	0	1	0
0	0	0	0	0	0	0	0	1
0	0	0	0	0	0	1	0	1
0	0	0	0	0	0	0	1	1
1	0	0	0	0	0	0	0	0
1	0	0	0	0	0	0	0	0
1	0	0	0	0	1	0	0	0
1	0	0	0	0	1	0	0	0
1	0	0	0	0	1	0	0	0
1	0	0	0	0	1	0	0	0
1	0	0	0	0	0	0	0	0
1	0	0	0	0	0	1	0	0
1	0	0	0	0	0	1	1	1
1	0	0	0	0	0	0	0	0
1	0	0	0	0	0	0	0	0
1	0	0	0	0	0	1	0	0
1	0	0	0	0	0	1	0	0
1	0	0	0	0	0	1	1	1
1	1	0	0	1	1	0	0	0
1	1	0	0	1	1	1	1	0
1	0	0	0	0	0	0	1	0
1	0	0	0	0	0	0	0	0
1	0	0	0	0	0	0	0	0
1	0	0	0	0	0	1	0	1
1	0	0	0	0	0	0	0	0
0	0	0	0	0	1	0	0	0
0	0	0	0	0	1	0	0	0
0	0	0	0	0	1	1	1	0
0	0	0	0	0	1	1	1	1
1	0	0	0	0	0	0	0	0
1	0	0	0	0	0	1	1	0
1	0	0	0	0	0	0	0	0
1	0	0	0	0	0	0	0	0
0	0	0	0	0	1	0	1	0
0	0	0	0	0	1	0	0	0
0	0	0	0	0	1	0	0	0
0	0	0	0	0	1	0	0	0
0	0	0	0	0	1	0	0	1
0	0	0	0	0	1	0	1	1
0	0	0	0	0	0	0	0	0
0	0	0	0	0	1	0	0	1
1	0	0	0	0	1	0	0	0
1	0	0	0	0	1	1	0	1
1	0	0	0	0	1	1	1	1
1	0	0	0	0	1	0	0	1
1	0	0	0	0	1	0	0	0
1	0	0	0	0	1	0	0	0
1	0	0	0	0	1	0	0	0
1	0	0	0	0	1	0	0	0
1	0	0	0	0	1	0	0	0
1	0	0	0	0	1	1	0	1
1	1	0	0	1	1	0	0	0
1	1	0	0	1	1	0	0	0
1	1	0	0	1	1	0	0	0
1	1	0	0	1	1	1	0	0
1	1	0	0	1	1	1	1	0
1	1	0	0	1	1	1	0	0
1	1	0	0	1	1	1	0	1
1	1	0	0	1	1	0	0	1
1	1	0	0	1	1	1	0	1
1	1	0	0	0	1	0	0	0
1	1	0	0	0	1	0	1	0
1	1	0	0	0	1	1	1	1
0	0	0	0	1	0	0	1	1
1	0	0	0	0	1	0	0	1
1	0	0	0	0	1	1	0	0
1	0	0	0	0	1	0	0	0
1	0	0	0	0	1	0	0	1
1	0	0	0	0	1	0	0	0
1	0	0	0	0	1	0	0	0
1	0	0	0	0	1	0	0	0
1	0	0	0	0	1	0	0	0
1	0	0	0	0	1	0	0	0
1	0	0	0	0	1	0	0	0
1	0	0	0	0	1	1	0	0
1	0	0	0	0	1	0	1	1
1	0	0	0	0	1	1	1	1
0	0	0	0	0	0	0	0	0
0	0	0	0	0	0	0	0	0
0	0	0	0	0	0	0	1	1
1	0	0	0	0	1	1	1	0
1	0	0	0	0	1	0	1	0
1	0	0	0	0	1	0	0	1
1	0	0	0	0	1	0	1	1
1	0	0	0	0	1	1	1	1
1	0	0	0	0	1	1	1	1
1	0	0	0	0	1	0	1	0
1	0	0	0	0	1	1	1	1
1	0	0	0	0	1	0	0	1
1	0	0	0	1	1	0	0	0
1	0	0	0	1	1	0	0	1
0	0	0	0	0	1	0	0	0
1	0	0	0	0	1	0	1	0
1	0	0	0	1	1	0	0	0
1	0	0	0	1	1	0	0	0
1	0	0	0	1	1	0	0	0
1	0	0	0	1	1	0	0	0
1	0	0	0	1	1	0	1	0
1	0	0	0	1	1	0	0	0
1	0	0	0	1	1	0	0	1
1	0	0	0	1	1	1	0	1
1	0	0	0	1	1	1	0	1
1	0	0	0	1	1	1	0	1
1	0	0	0	0	1	0	0	0
1	0	0	0	0	1	0	1	1
1	0	0	0	0	1	0	0	0
1	0	0	0	0	1	0	1	0
1	0	0	0	0	1	0	1	0
1	0	0	0	0	1	0	0	1
1	0	0	0	0	1	0	1	1
1	0	0	0	0	1	1	1	1
1	0	0	0	0	1	1	1	1
0	0	0	0	0	0	0	0	0
0	0	0	0	0	0	0	0	0
0	0	0	0	0	0	0	0	0
0	0	0	0	0	1	0	0	0
0	0	0	0	0	1	0	0	0
0	0	0	0	0	0	0	0	0
0	0	0	0	0	0	0	0	0
0	0	0	0	0	0	1	1	0
0	0	0	0	0	0	0	0	0
0	0	0	0	0	0	1	1	0
0	0	0	0	0	0	0	1	0
0	0	0	0	0	0	0	1	0
0	0	0	0	0	0	0	0	0
0	0	0	0	0	0	0	0	0
0	0	0	0	0	0	0	0	0
0	0	0	0	0	0	0	0	1
0	0	0	0	0	0	0	0	1
0	0	0	0	0	0	1	0	1
0	0	0	0	0	1	0	0	0
0	0	0	0	0	1	0	0	0
0	0	0	0	0	1	1	0	0
0	0	0	0	0	1	1	1	1
0	0	0	0	0	0	1	0	1
0	0	0	0	0	1	0	0	0
0	0	0	0	0	1	0	0	0
0	0	0	0	0	1	1	1	0
0	0	0	0	0	1	0	0	0
0	0	0	0	0	1	1	1	1
0	0	0	0	0	1	0	1	1
0	0	0	0	0	0	0	0	0
0	0	0	0	0	0	0	0	0
0	0	0	0	0	0	0	0	0
0	0	0	0	0	0	0	1	0
0	0	0	0	0	0	0	0	0
0	0	0	0	0	0	0	0	0
0	0	0	0	0	0	0	0	0
0	0	0	0	0	0	0	1	0
0	0	0	0	0	0	0	0	0
0	0	0	0	0	0	0	0	0
0	0	0	0	0	0	0	0	0
0	0	0	0	0	0	0	1	1
0	0	0	0	0	0	0	0	0
0	0	0	0	0	0	0	0	0
0	0	0	0	0	0	0	0	1
0	0	0	0	0	0	0	1	1
0	0	0	0	0	1	0	1	0
0	0	0	0	0	1	0	0	0
1	0	0	0	0	1	1	0	0
1	0	0	0	0	1	0	0	0
1	0	0	0	0	1	0	1	1
1	0	0	0	0	1	99	0	99
1	0	0	0	0	1	0	0	0
1	0	0	0	0	1	0	0	0
1	0	0	0	0	1	0	1	0
1	0	0	0	0	1	0	0	1
1	0	0	0	0	1	0	0	1
1	0	0	0	0	1	0	1	1
1	0	0	0	0	1	0	1	1
0	0	0	0	0	1	1	0	0
0	0	0	0	0	1	0	0	0
0	0	0	0	0	1	1	1	0
0	0	0	0	0	1	0	0	0
0	0	0	0	0	1	0	0	0
0	0	0	0	0	1	0	0	0
0	0	0	0	0	1	0	1	0
0	0	0	0	0	1	0	1	0
0	0	0	0	0	1	1	0	1
0	0	0	0	0	1	0	0	1
0	0	0	0	0	0	0	1	1
1	0	0	0	0	1	1	0	0
1	0	0	0	0	1	0	0	0
1	0	0	0	0	1	0	0	0
1	0	0	0	0	1	1	0	1
1	0	0	0	0	1	1	1	1
1	0	0	0	0	1	0	0	0
1	0	0	0	0	1	0	0	0
1	0	0	0	0	1	0	0	0
1	0	0	0	1	1	0	1	0
1	0	0	0	1	1	0	0	0
1	0	0	0	1	1	0	0	0
1	0	0	0	1	1	1	0	0
1	0	0	0	1	1	0	0	0
1	0	0	0	1	1	0	1	0
1	0	0	0	1	1	0	0	1
0	0	0	0	0	1	1	0	0
0	0	0	0	0	0	0	1	0
1	1	0	0	1	1	0	0	0
1	1	0	0	1	1	0	0	0
1	1	0	0	1	1	1	1	0
1	1	0	0	1	1	0	0	0
1	1	0	0	1	1	1	1	1
0	0	0	0	0	1	0	0	0
0	0	0	0	0	1	0	0	0
1	0	0	0	0	1	0	1	0
1	0	0	0	0	1	0	0	0
1	0	0	0	0	0	0	0	0
1	0	0	0	0	0	0	1	0
1	0	0	0	0	0	0	0	0
1	0	0	0	0	0	0	0	0
1	0	0	0	0	0	1	1	0
1	0	0	0	0	0	0	0	1
1	0	0	0	0	1	0	0	0
0	0	0	0	0	1	0	1	0
0	0	0	0	0	1	0	0	0
0	0	0	0	1	1	0	0	0
0	0	0	0	0	1	1	0	0
0	0	0	0	0	1	0	0	0
0	0	0	0	0	1	0	1	1
1	0	0	0	0	0	0	0	0
1	0	0	0	0	0	0	0	0
1	0	0	0	0	0	0	0	1
0	0	0	0	0	1	0	0	0
0	0	0	0	0	1	0	0	0
0	0	0	0	0	1	0	1	0
1	0	0	0	0	1	0	0	0
1	0	0	0	0	1	0	0	0
1	0	0	0	0	1	0	0	1
1	0	0	0	0	1	1	1	1
1	0	0	0	0	1	0	1	0
1	0	0	0	0	1	1	1	1
1	0	0	0	0	1	0	0	0
1	0	0	0	0	1	0	0	1
1	1	0	0	0	1	0	0	0
1	1	0	0	0	1	0	1	0
1	1	0	0	0	1	1	0	1
0	0	0	0	0	1	1	0	0
0	0	0	0	0	1	0	0	0
0	0	0	0	0	1	0	0	0
0	0	0	0	0	1	0	1	1
0	0	0	0	0	0	1	1	1
0	0	0	0	0	1	0	1	0
0	0	0	0	0	0	0	0	0
0	0	0	0	0	0	0	0	0
0	0	0	0	0	0	0	1	0
0	0	0	0	0	0	0	0	0
0	0	0	0	0	0	0	0	0
0	0	0	0	0	0	0	1	0
0	0	0	0	0	0	0	0	0
0	0	0	0	0	0	0	0	0
0	0	0	0	0	0	0	0	0
0	0	0	0	0	0	1	0	1
0	0	0	0	0	0	0	0	0
0	0	0	0	0	0	0	1	1
0	0	0	0	0	0	0	0	0
0	0	0	0	0	0	0	0	0
0	0	0	0	0	0	0	1	0
0	0	0	0	0	0	0	0	0
0	0	0	0	0	0	1	0	0
0	0	0	0	0	0	0	0	0
0	0	0	0	0	0	0	0	0
0	0	0	0	0	0	1	0	1
0	0	0	0	0	0	0	0	1
0	0	0	0	0	0	0	0	0
0	0	0	0	0	0	0	0	1
0	0	0	0	0	0	0	0	0
0	0	0	0	0	0	0	0	1
0	0	0	0	0	0	0	0	0
0	0	0	0	0	0	0	0	0
0	0	0	0	0	0	0	0	0
0	0	0	0	0	0	0	0	0
0	0	0	0	0	0	0	0	0
0	0	0	0	0	0	0	0	0
0	0	0	0	0	0	0	1	1
0	1	0	0	1	1	0	0	0
0	1	0	0	1	1	1	0	0
0	1	0	0	1	1	0	0	0
0	1	0	0	1	1	0	0	0
0	1	0	0	1	1	0	0	1
0	1	0	0	1	1	0	0	1
1	1	0	0	1	1	0	0	0
1	1	0	0	1	1	1	0	0
1	1	0	0	1	1	0	0	0
1	1	0	0	1	1	0	0	0
1	1	0	0	1	1	1	0	0
1	1	0	0	1	1	0	0	0
1	1	0	0	1	1	1	1	1
1	1	0	0	1	1	1	1	1
1	1	0	0	1	1	1	0	1
1	1	0	0	1	1	1	1	1
1	1	0	0	1	1	1	1	1
1	1	0	0	1	1	1	1	0
1	1	0	0	1	1	0	0	0
1	1	0	0	1	1	0	0	0
1	1	0	0	1	1	1	1	0
1	1	0	0	1	1	0	0	0
1	1	0	0	1	1	1	0	0
1	1	0	0	1	1	1	1	0
1	1	0	0	1	1	0	0	0
1	1	0	0	1	1	0	1	0
1	1	0	0	1	1	0	0	0
1	1	0	0	1	1	0	0	0
1	1	0	0	1	1	1	1	0
1	1	0	0	1	1	0	1	1
1	1	0	0	1	1	1	1	1
1	1	0	0	0	1	0	0	0
1	0	0	0	0	0	0	0	0
1	0	0	0	0	0	0	0	0
1	0	0	0	0	0	0	1	0
1	0	0	0	0	1	0	0	1
1	0	0	0	0	0	0	0	0
1	0	0	0	0	0	0	0	0
1	0	0	0	0	0	0	0	0
1	0	0	0	0	0	0	0	1
1	0	0	0	0	0	0	0	1
1	0	0	0	0	0	0	0	0
1	0	0	0	0	0	0	0	1
1	0	0	0	0	0	0	1	0
1	0	0	0	0	0	0	0	1
1	0	0	0	0	1	0	0	0
1	0	0	0	0	1	1	0	0
1	0	0	0	0	1	1	1	0
1	0	0	0	0	1	0	1	0
1	0	0	0	0	1	1	0	1
1	0	0	0	0	1	1	0	1
1	0	0	0	0	1	0	1	1
1	0	0	0	0	1	1	1	1
1	0	0	0	1	0	1	0	1
1	0	0	0	0	1	0	0	0
1	0	0	0	0	1	0	0	0
1	0	0	0	0	1	0	0	0
1	0	0	0	0	1	0	1	1
1	0	0	0	0	0	0	0	0
1	0	0	0	0	0	0	1	0
1	1	0	0	1	1	1	0	0
1	1	0	0	1	1	1	1	0
1	1	0	0	1	1	1	1	0
1	1	0	0	1	1	1	0	0
1	1	0	0	1	1	1	0	1
1	1	0	0	1	1	0	1	1
1	1	0	0	0	1	0	0	0
1	1	0	0	0	1	1	0	0
1	1	0	0	0	1	0	0	0
1	1	0	0	0	1	0	0	0
1	1	0	0	0	1	1	1	0
1	1	0	0	0	1	1	1	0
1	1	0	0	0	1	0	0	0
1	1	0	0	0	1	0	0	0
1	1	0	0	0	1	0	0	0
1	1	0	0	0	1	0	1	1
1	1	0	0	1	1	0	0	0
1	1	0	0	1	1	1	0	0
1	1	0	0	1	1	1	0	0
1	1	0	0	1	1	1	1	1
1	1	0	0	0	1	0	0	0
1	1	0	0	0	1	1	0	0
1	1	0	0	0	1	0	0	0
1	1	0	0	0	1	1	1	0
1	1	0	0	0	1	0	0	0
1	1	0	0	0	1	1	0	0
1	1	0	0	0	1	1	0	1
1	1	0	0	0	1	1	1	1
1	0	0	0	0	1	0	0	0
1	0	0	0	0	1	0	0	0
1	0	0	0	0	1	0	1	0
1	0	0	0	0	1	0	0	1
1	0	0	0	0	1	0	0	0
1	0	0	0	0	1	0	0	0
1	0	0	0	0	1	0	0	0
1	0	0	0	0	1	0	0	0
1	0	0	0	0	0	0	0	1
1	0	0	0	0	1	1	0	0
1	0	0	0	0	1	0	0	0
1	0	0	0	0	1	1	1	1
1	0	0	0	0	0	0	0	0
1	1	0	0	0	1	0	0	0
1	1	0	0	0	1	0	0	0
1	1	0	0	0	1	0	0	0
1	1	0	0	0	1	1	0	1
1	0	0	0	0	1	0	0	0
1	0	0	0	0	1	0	0	0
1	0	0	0	0	1	0	0	0
1	0	0	0	0	1	0	0	0
1	0	0	0	0	1	0	0	0
1	0	0	0	0	1	0	1	0
1	0	0	0	0	1	0	0	0
1	0	0	0	0	1	0	0	0
1	0	0	0	0	1	0	0	0
1	0	0	0	0	1	99	1	0
1	0	0	0	0	1	0	0	0
1	0	0	0	0	1	0	0	0
1	0	0	0	0	1	0	0	0
1	0	0	0	0	1	0	0	1
1	0	0	0	0	1	0	0	1
1	0	0	0	0	1	0	1	1
1	0	0	0	0	1	0	1	1
1	0	0	0	0	1	0	1	1
0	1	0	0	1	1	0	0	0
0	1	0	0	1	1	0	0	0
0	1	0	0	1	1	1	0	0
0	1	0	0	1	1	0	0	0
0	1	0	0	1	1	0	0	0
0	1	0	0	1	1	0	0	1
0	0	0	0	0	1	1	0	1
0	0	0	0	0	0	1	1	0
0	0	0	0	0	0	0	1	0
0	0	0	0	0	0	0	0	0
0	0	0	0	0	0	0	1	0
0	0	0	0	0	0	0	0	0
0	0	0	0	0	0	0	0	0
0	0	0	0	0	0	0	0	0
0	0	0	0	0	0	0	0	0
0	0	0	0	0	0	0	0	0
0	0	0	0	0	1	1	1	1
0	0	0	0	0	0	1	1	1
0	0	0	0	0	1	0	0	0
0	0	0	0	0	1	0	1	0
0	0	0	0	0	1	0	0	0
0	0	0	0	0	1	0	1	0
0	0	0	0	0	1	0	1	0
1	1	0	0	1	1	0	1	0
1	1	0	0	1	1	0	0	0
0	0	0	0	0	1	0	0	0
0	0	0	0	0	1	0	0	0
0	0	0	0	0	1	0	0	0
0	0	0	0	0	1	0	1	0
0	0	0	0	0	1	1	1	0
0	0	0	0	0	0	0	0	0
0	0	0	0	0	0	1	1	0
0	0	0	0	0	0	0	0	0
0	0	0	0	0	0	0	1	0
0	0	0	0	0	0	0	1	0
0	0	0	0	0	0	0	1	0
0	0	0	0	0	0	0	0	1
0	0	0	0	0	1	0	0	0
0	0	0	0	0	1	0	1	0
0	0	0	0	0	1	0	0	0
0	0	0	0	0	1	0	0	0
0	0	0	0	0	1	0	0	0
0	0	0	0	0	1	1	1	1
0	0	0	0	0	1	0	1	1
0	0	0	0	0	0	1	0	0
0	0	0	0	0	0	0	1	0
0	0	0	0	0	0	1	1	0
0	0	0	0	0	1	0	0	0
0	0	0	0	0	1	1	0	0
0	0	0	0	0	1	1	1	0
0	0	0	0	0	1	0	0	0
0	0	0	0	0	1	0	0	0
0	0	0	0	0	0	0	0	0
0	0	0	0	0	0	0	0	0
0	0	0	0	0	1	0	0	0
0	0	0	0	0	1	0	0	0
0	0	0	0	0	1	1	0	0
0	0	0	0	0	1	0	1	0
0	0	0	0	0	0	0	0	0
0	0	0	0	0	0	0	1	1
1	1	0	0	0	1	0	0	0
1	1	0	0	0	1	0	0	0
1	1	0	0	0	1	0	0	0
1	1	0	0	0	1	0	0	1
1	1	0	0	1	1	0	0	0
1	1	0	0	1	1	0	0	0
1	1	0	0	1	1	0	0	0
1	1	0	0	1	1	0	1	0
0	1	0	0	0	1	0	0	0
1	1	0	0	1	1	1	0	0
1	1	0	0	1	1	0	0	0
1	1	0	0	1	1	0	0	0
1	1	0	0	1	1	0	0	0
1	1	0	0	1	1	1	0	0
0	1	0	0	1	1	0	0	0
0	1	0	0	1	1	0	0	0
0	1	0	0	1	1	0	0	0
0	1	0	0	1	1	0	1	0
0	1	0	0	1	1	1	0	0
0	0	0	0	0	1	1	0	0
0	0	0	0	0	1	0	1	0
0	0	0	0	0	1	0	1	0
0	0	0	0	0	1	1	0	0
0	0	0	0	0	0	0	0	0
0	0	0	0	0	0	0	0	0
0	0	0	0	0	0	0	1	0
0	0	0	0	0	0	0	0	0
0	0	0	0	0	0	0	0	0
0	0	0	0	0	0	0	0	1
0	0	0	0	0	0	1	1	1
1	1	0	0	1	1	1	0	0
1	1	0	0	1	1	0	0	0
1	1	0	0	1	1	1	0	0
1	1	0	0	1	1	0	0	0
1	1	0	0	1	1	0	1	0
1	1	0	0	1	1	0	1	0
1	1	0	0	1	1	0	0	0
1	1	0	0	1	1	0	0	0
1	1	0	0	1	1	0	0	0
1	1	0	0	1	1	0	0	0
1	1	0	0	1	1	1	1	0
1	1	0	0	1	1	0	0	0
1	1	0	0	1	1	1	0	0
1	1	0	0	1	1	1	0	0
1	1	0	0	1	1	0	0	0
1	1	0	0	1	1	1	1	0
1	1	0	0	1	1	1	0	1
1	1	0	0	1	1	1	1	1
1	1	0	0	1	1	1	1	1
1	1	0	0	1	1	0	1	1
1	1	0	0	1	1	1	0	1
1	1	0	0	1	1	0	0	1
1	1	0	0	1	1	0	1	1
1	1	0	0	1	1	1	1	1
1	1	0	0	1	1	1	1	1
1	0	0	0	0	1	0	0	1
0	1	0	0	0	1	0	0	0
0	1	0	0	0	1	1	1	0
0	1	0	0	0	1	0	0	0
0	1	0	0	0	1	0	0	0
0	1	0	0	0	1	0	0	0
0	1	0	0	0	1	0	0	0
0	1	0	0	0	1	1	0	0
0	1	0	0	0	1	0	0	1
0	1	0	0	0	1	1	0	1
0	1	0	0	0	1	1	0	1
0	1	0	0	0	1	1	0	1
1	1	0	0	1	1	1	1	0
1	1	0	0	1	1	0	0	1
1	1	0	0	1	1	0	0	0
1	1	0	0	1	1	0	1	0
1	1	0	0	1	1	0	0	0
1	1	0	0	1	1	0	1	0
1	1	0	0	1	1	0	1	0
1	1	0	0	1	1	0	0	0
1	1	0	0	1	1	1	0	1
1	1	0	0	1	1	1	1	1
1	1	0	0	1	1	0	0	1
0	0	0	0	0	1	0	0	0
0	0	0	0	0	0	0	0	0
0	0	0	0	0	0	0	0	0
0	0	0	0	0	0	1	0	0
0	0	0	0	0	0	0	1	1
0	0	0	0	0	0	1	0	0
0	0	0	0	0	0	0	0	0
0	0	0	0	0	0	1	1	0
0	0	0	0	0	0	0	0	0
0	0	0	0	0	0	0	0	0
0	0	0	0	0	0	0	0	0
0	0	0	0	0	0	0	0	0
0	0	0	0	0	0	1	1	0
0	0	0	0	0	0	0	0	1
0	0	0	0	0	0	0	1	1
0	0	0	0	0	0	1	1	1
0	0	0	0	0	0	0	0	0
0	0	0	0	0	0	0	0	1
0	0	0	0	0	1	0	0	0
0	0	0	0	0	1	1	0	0
0	0	0	0	0	0	0	1	0
0	0	0	0	0	0	0	1	0
0	0	0	0	0	0	0	0	0
0	0	0	0	0	0	0	0	0
0	0	0	0	0	0	0	0	1
0	0	0	0	0	1	0	0	0
0	0	0	0	0	1	0	0	0
0	0	0	0	0	1	0	0	0
0	0	0	0	0	1	0	0	0
0	0	0	0	0	1	1	1	0
0	0	0	0	0	0	0	0	0
0	0	0	0	0	0	0	0	0
0	0	0	0	0	0	0	1	0
0	0	0	0	0	0	0	0	0
0	0	0	0	0	0	0	0	1
0	0	0	0	0	0	1	1	1
0	0	0	0	0	0	0	0	0
0	0	0	0	0	0	0	0	0
0	0	0	0	0	0	0	0	0
0	0	0	0	0	0	1	1	1
1	1	0	0	1	1	0	0	0
1	1	0	0	1	1	0	0	0
1	1	0	0	1	1	1	1	0
1	1	0	0	1	1	0	0	0
1	1	0	0	1	1	0	1	0
1	1	0	0	1	1	0	1	0
1	1	0	0	1	1	1	1	0
1	1	0	0	1	1	0	0	0
1	1	0	0	1	1	0	0	0
1	1	0	0	1	1	0	0	0
1	1	0	0	1	1	0	0	0
1	1	0	0	1	1	1	1	0
1	1	0	0	1	1	0	0	1
1	1	0	0	1	1	0	1	1
1	1	0	0	1	1	0	1	1
1	1	0	0	1	1	0	1	1
1	1	0	0	1	1	1	1	1
1	1	0	0	0	1	1	0	0
1	1	0	0	0	1	0	0	0
1	1	0	0	0	1	1	0	0
1	1	0	0	0	1	0	0	0
1	1	0	0	0	1	0	0	0
1	1	0	0	0	1	1	1	0
1	1	0	0	0	1	1	0	0
1	1	0	0	0	1	0	0	0
1	1	0	0	0	1	1	1	0
1	1	0	0	0	1	0	0	0
1	1	0	0	0	1	0	0	1
1	1	0	0	0	1	1	0	1
1	1	0	0	0	1	1	0	1
1	1	0	0	0	1	1	0	1
1	0	0	0	0	0	0	0	0
1	0	0	0	0	0	0	0	0
1	0	0	0	0	0	0	1	0
1	0	0	0	0	1	0	0	0
1	0	0	0	0	1	0	0	0
1	0	0	0	0	1	0	0	0
1	0	0	0	0	1	1	0	0
1	0	0	0	0	1	0	0	1
1	0	0	0	0	1	0	0	1
1	0	0	0	0	1	1	0	1
1	0	0	0	0	0	0	0	0
1	0	0	0	0	0	1	1	0
1	0	0	0	0	0	0	0	1
1	0	0	0	0	0	0	0	1
1	0	0	0	0	0	0	1	0
1	0	0	0	0	0	0	0	0
1	0	0	0	0	0	0	1	0
1	0	0	0	0	1	0	0	0
1	0	0	0	0	1	1	0	0
1	0	0	0	0	1	1	0	0
1	0	0	0	0	1	0	0	0
1	0	0	0	0	1	0	0	0
1	0	0	0	0	1	0	0	0
1	0	0	0	0	1	0	0	0
1	0	0	0	0	1	0	0	1
1	0	0	0	0	1	0	0	0
1	0	0	0	0	1	1	1	0
1	0	0	0	0	1	1	0	0
1	0	0	0	0	1	0	0	0
1	0	0	0	0	1	1	1	0
1	0	0	0	0	1	1	1	0
1	0	0	0	0	1	0	0	1
1	0	0	0	0	1	0	1	1
1	0	0	0	0	1	0	1	1
1	0	0	0	0	1	1	1	1
1	0	0	0	0	1	0	0	0
1	0	0	0	0	1	0	0	0
1	0	0	0	0	1	1	1	0
1	0	0	0	0	1	0	0	0
1	0	0	0	0	1	1	1	0
1	0	0	0	0	1	0	0	0
1	0	0	0	0	1	0	1	0
1	0	0	0	0	1	0	1	0
1	0	0	0	0	1	1	1	0
1	0	0	0	0	1	0	1	1
1	0	0	0	0	1	1	1	1
1	0	0	0	0	1	0	0	0
1	0	0	0	0	1	0	0	0
1	0	0	0	0	1	0	0	0
1	0	0	0	0	1	0	0	0
1	0	0	0	0	1	0	0	0
1	0	0	0	0	1	1	0	0
1	0	0	0	0	1	0	0	0
1	0	0	0	0	1	0	0	1
1	0	0	0	0	1	0	0	1
1	0	0	0	0	1	0	0	0
1	0	0	0	0	1	0	0	0
1	0	0	0	0	1	1	1	0
1	0	0	0	0	1	0	0	0
1	0	0	0	0	1	0	0	0
1	0	0	0	0	1	1	1	0
1	0	0	0	0	1	0	0	0
1	0	0	0	0	1	0	1	0
1	0	0	0	0	1	0	0	0
1	0	0	0	0	1	1	0	0
1	0	0	0	0	1	0	1	0
1	0	0	0	0	1	0	0	1
1	0	0	0	0	1	0	1	1
1	0	0	0	0	1	0	1	1
1	0	0	0	0	1	0	0	1
1	0	0	0	0	1	1	0	0
1	0	0	0	0	1	0	0	0
1	0	0	0	0	1	0	0	0
1	0	0	0	0	1	0	1	0
1	0	0	0	0	1	0	0	0
1	0	0	0	0	1	0	1	0
1	0	0	0	0	1	0	0	0
1	0	0	0	0	1	0	0	0
1	0	0	0	0	1	1	0	0
1	0	0	0	0	1	0	0	0
1	0	0	0	0	1	1	0	1
1	0	0	0	0	1	0	1	1
1	0	0	0	0	1	1	1	1
1	0	0	0	0	1	0	0	99
1	0	0	0	0	0	0	1	0
1	0	0	0	0	0	0	0	0
1	0	0	0	0	0	0	1	1
1	0	0	0	0	0	1	0	0
1	0	0	0	0	0	0	0	0
1	0	0	0	0	1	0	0	0
1	0	0	0	0	1	0	0	0
1	0	0	0	0	1	0	1	0
1	0	0	0	0	1	0	1	0
1	0	0	0	0	1	0	1	0
1	0	0	0	0	1	0	1	1
1	0	0	0	0	1	0	0	0
1	0	0	0	0	1	0	0	0
1	0	0	0	0	1	0	0	0
1	0	0	0	0	1	0	0	0
1	0	0	0	0	1	0	0	0
1	0	0	0	0	1	1	1	0
1	0	0	0	0	0	0	0	0
1	0	0	0	0	0	0	0	0
1	0	0	0	0	0	0	0	0
1	0	0	0	0	0	1	1	0
1	0	0	0	0	0	1	0	0
1	0	0	0	0	0	1	0	0
1	0	0	0	0	0	0	1	1
1	0	0	0	0	0	1	1	1
1	0	0	0	0	1	0	0	0
1	0	0	0	0	1	0	0	1
1	0	0	0	0	1	1	0	0
1	0	0	0	0	1	0	0	0
1	0	0	0	0	1	0	0	0
1	0	0	0	0	1	1	1	0
1	0	0	0	0	1	0	1	0
1	0	0	0	0	1	0	1	0
1	0	0	0	0	1	0	0	0
1	0	0	0	0	1	0	1	0
1	0	0	0	0	1	1	1	0
1	0	0	0	0	1	0	1	0
1	0	0	0	0	1	0	1	0
1	0	0	0	0	1	1	0	1
1	0	0	0	0	1	0	0	0
1	0	0	0	0	1	0	1	1
1	0	0	0	0	1	0	0	0
1	0	0	0	0	1	0	0	0
1	0	0	0	0	1	0	0	0
1	0	0	0	0	1	0	0	0
1	0	0	0	0	1	0	0	0
1	0	0	0	0	1	0	0	0
1	0	0	0	0	1	0	0	1
1	0	0	0	0	1	0	1	1
1	1	0	0	1	1	0	0	0
1	1	0	0	1	1	1	0	0
1	1	0	0	1	1	0	0	0
1	1	0	0	1	1	0	0	0
1	1	0	0	1	1	0	0	0
1	1	0	0	1	1	1	1	1
1	0	0	0	0	0	0	0	0
1	0	0	0	0	1	0	0	0
0	0	0	0	0	1	1	0	0
0	0	0	0	0	1	0	0	0
0	0	0	0	0	1	0	0	0
0	0	0	0	0	1	0	0	0
0	0	0	0	0	1	0	0	0
0	0	0	0	0	1	0	0	0
0	0	0	0	0	1	1	1	0
0	0	0	0	0	1	0	1	0
0	0	0	0	0	1	1	1	1
0	0	0	0	0	1	1	1	1
0	1	0	0	0	0	0	0	0
0	1	0	0	0	0	0	0	0
0	0	0	0	0	1	0	0	0
0	0	0	0	0	1	1	0	0
0	0	0	0	0	1	0	0	0
0	0	0	0	0	1	0	0	0
0	0	0	0	0	1	0	0	0
0	0	0	0	0	1	0	0	0
0	0	0	0	0	1	0	0	0
0	0	0	0	0	1	0	0	0
0	0	0	0	0	1	0	1	0
0	0	0	0	0	1	0	1	0
0	0	0	0	0	1	0	1	0
0	0	0	0	0	1	0	0	1
0	0	0	0	0	1	0	0	0
0	0	0	0	0	0	0	0	0
0	0	0	0	0	1	0	0	0
0	0	0	0	0	1	0	0	0
0	0	0	0	0	1	0	0	0
0	0	0	0	0	1	0	0	0
0	0	0	0	0	1	0	0	1
0	0	0	0	0	1	1	0	0
0	0	0	0	0	1	0	0	0
0	0	0	0	0	1	0	0	0
0	0	0	0	0	1	0	0	0
0	0	0	0	0	1	1	1	0
0	0	0	0	0	1	0	0	0
0	0	0	0	0	1	1	0	0
0	0	0	0	0	1	0	0	1
0	0	0	0	0	1	0	0	0
0	0	0	0	0	1	1	0	0
0	0	0	0	0	1	0	0	0
0	0	0	0	0	1	1	0	0
0	0	0	0	0	1	0	1	0
0	0	0	0	0	1	0	0	0
0	0	0	0	0	1	0	1	1
0	0	0	0	0	1	0	0	0
0	0	0	0	0	1	1	0	0
0	0	0	0	0	1	0	0	0
0	0	0	0	0	1	0	0	1
0	0	0	0	0	1	1	1	1
0	0	0	0	0	1	0	1	1
0	0	0	0	0	1	0	0	0
0	0	0	0	0	1	0	0	0
0	0	0	0	0	1	0	0	0
0	0	0	0	0	1	1	1	0
0	0	0	0	0	1	0	0	0
0	0	0	0	0	1	0	0	0
0	0	0	0	0	0	0	1	0
0	0	0	0	0	0	0	1	0
0	0	0	0	0	0	0	1	0
0	1	0	0	1	1	0	0	0
0	1	0	0	1	1	1	1	0
0	1	0	0	1	1	0	0	0
0	0	0	0	0	0	0	0	0
0	0	0	0	0	0	1	0	1
0	0	0	0	0	0	1	0	0
0	0	0	0	0	0	0	99	0
0	0	0	0	0	0	0	0	0
0	0	0	0	0	0	0	1	0
0	0	0	0	0	1	0	0	0
0	0	0	0	0	1	0	0	0
0	0	0	0	0	1	0	0	0
0	0	0	0	0	1	0	1	0
1	0	0	0	0	0	1	1	0
1	0	0	0	0	0	0	1	0
1	0	0	0	0	0	1	0	1
1	0	0	0	0	0	1	0	1
1	0	0	0	0	0	0	0	1
1	0	0	0	0	0	0	0	1
1	0	0	0	0	0	0	0	0
1	0	0	0	0	0	0	0	0
1	0	0	0	0	1	0	0	0
1	0	0	0	0	0	0	1	0
1	0	0	0	0	0	0	0	0
1	0	0	0	0	0	0	0	0
1	0	0	0	0	0	0	0	0
1	1	0	0	1	1	0	0	0
1	1	0	0	1	1	0	0	0
[truncated: 100,075 more rows]
